# Supplementary material for: Plasticity of gene expression in the nervous system by exposure to environmental odorants that inhibit HDACs
Source: eLife. 2024 Feb 27;12:RP86823. doi: 10.7554/eLife.86823 (PMC10942631; doi:10.7554/eLife.86823)
Supplement: Figure 2—source data 3. [file elife-86823-fig2-data3.zip]

Archive with 5 entries (4 files):
- Fig2AB-H4K5ace-labeled.png
- __MACOSX/
- __MACOSX/._Fig2AB-H4K5ace-labeled.png
- Fig2AB-H4K5ace-ori.tif
- __MACOSX/._Fig2AB-H4K5ace-ori.tif
